# Supplementary material for: Health and Wellbeing Benefits from Nature Experiences in Tropical Settings Depend on Strength of Connection to Nature
Source: Int J Environ Res Public Health. 2021 Sep 27;18(19):10149. doi: 10.3390/ijerph181910149 (PMC8507985; doi:10.3390/ijerph181910149)
Supplement: Supplementary file 1 [file ijerph-18-10149-s001.zip]

Archive with 1 entries (1 files):
- ijerph-1383750-supplementary.pdf
